# Supplementary material for: GJB2 and GJB6 Genetic Variant Curation in an Argentinean Non-Syndromic Hearing-Impaired Cohort
Source: Genes (Basel). 2020 Oct 21;11(10):1233. doi: 10.3390/genes11101233 (PMC7589744; doi:10.3390/genes11101233)
Supplement: Supplementary file 1 [file genes-11-01233-s001.zip]

Archive with 4 entries (3 files):
- genes-954563-supplementary/
- genes-954563-supplementary/Supplementary Table S1_ Summary of HL-EP rules.docx
- genes-954563-supplementary/Supplementary Table S2_ Summary of genotypes detected.pdf
- genes-954563-supplementary/Supplementary table S3_ Curated variants precedure.xlsx
