# Supplementary material for: GJB2 and GJB6 Genetic Variant Curation in an Argentinean Non-Syndromic Hearing-Impaired Cohort
Source: Genes (Basel). 2020 Oct 21;11(10):1233. doi: 10.3390/genes11101233 (PMC7589744; doi:10.3390/genes11101233)
Supplement: Supplementary file 1 [file genes-11-01233-s001.zip › genes-954563-supplementary/Supplementary table S3_ Curated variants precedure.xlsx]

## Sheet: Hoja 1
Nucleotide	Protein	Domain	Mode of inheritance	Type of Mutation	dbSNP	PVS1 Null variant in a gene with established LOF as a disease mechanism	PS1 Same amino acid change as an established pathogenic variant; OR splice variants at same nucleotide and with similar impact prediction as previously reported pathogenic variant	PS2 De novo ocurriencies	PS3 Functional Studies (knok-in mouse)	PS3 Functional Studies_ /Moderate/	PS3 Functional Studies_ Supp	PS4 Fisher Exact or Chi-Squared analysis shows statistical increase in cases over controls, OR AD: ≥15 probands with variant, and variant meets PM2	PS4 Moderate AD: ≥6 probands with variant, and variant meets PM2	PS4_Supporting AD: ≥2 probands with variant, and variant meets PM2	PM1 Mutational hot spot or well-studied functional domain without benign variation (KCNQ4 pore-forming region; Gly residues in Gly-X-Y motifs of COL4A3/4/5)	PM2 (absent or MAF ≤0.00007 (0.007%) for AR, ≤0.00002 (0.002%) AD	PM2_Supporting Low MAF in population databases (<0.0007 (0.07%) for AR	PM3 1 point awarded from tables 6a and 6b Example: Detected in trans with a pathogenic variant (recessive)	PM4 Protein length change due to an in-frame deletion or insertion that are not located in repetitive regions	PM5 Missense change at same codon as another pathogenic missense variant	PM5_Strong Missense change at same codon as two different pathogenic missense variants	PM6_ CON PS2 (TABLA 5)	PP1 Segregation in one affected relative for recessive and two affected relatives for dominant	PP1_Stong Segregation in three affected relatives for recessive and five affected relatives for dominant	PP1_Moderate Segregation in two affected relatives for recessive and 4 affected relatives for dominant	PP1_Supporting (Segregation in one affected relative for recessive and two affected relatives for dominant)	PP3 REVEL score ≥0.7, or predicted impact to splicing using MaxEntScan	PP4 (SINDROMICAS) Patient’s phenotype highly specific for gene or fully sequenced gene set (see specifications in Table 7)	BA1 MAF of ≥0.005 (0.5%) for AR; MAF of ≥0.001 (0.1%) for AD	BS1 MAF of ≥0.003 (0.3%) for AR; MAF of ≥0.0002 (0.02%) for ADt. LB, provided there is no conflicting evidence.	BS1 _SUPPORTING MAF of ≥0.0007 (0.07%) for AR. No BS1_Supporting criteria for AD	BS2 Observation of variant (biallelic with known pathogenic variant for recessive) in controls inconsistent with disease penetrance.	BS3 (knock in mouse model demonstrates no deletrious effect)	BS3_Sup Functional study shows no deleterious effect (predefined list)	BS4 Non-segregation with disease	BP2 Observed in trans with a dominant variant/observed in cis with a pathogenic variant (use with caution)	BP3 In-frame indels in repeat region without known function	BP4 Computational evidence suggests no impact; REVEL score ≤0.15 or no impact to splicing in MaxEntScan.	BP5 Variant in an autosomal dominant gene found in a patient with an alternate explanation	BP7 Silent variant with no predicted impact to splicing	Previous Classification in ClinVar	FINAL CLASSIFICATION (ACMG/AMP HL-EP CRITERIA)	ClinVarAccesison Number
c.-23+1G>A	-	None	AR	Splice site	rs80338940	PVS1					yes, (PMID: 11935342)					yes, absent		PM3_VS (PMID: 10218527, 11313763, 16380907)																							Pathogenic	Based on ACMG/AMP guidelines and Hearing Loss Expert Panel specific criteria: the c.-23+1G>A variant in GJB2 gene is absent from population databases (gnomAD, GO-ESP, 1000 genomes) meeting PM2 criteria. This type of variant is predicted to generate a lost of the donor splicing site in GJB2 gene , which is a known mechanism of disease (PVS1). The c.-23+1G>A variant has been identified in trans wit…	SCV001433538
c.-22-12C>T		(5'UTR)	AR	(5'UTR)	rs9578260																								yes									yes			Benign	Based on ACMG/AMP guidelines and Hearing Loss Expert Panel specific criteria: the filtering allele frequency of the c.-22-2C>T variant in GJB2 gene is 23,4% in African population (5941/24866 alleles with 95%CI) in Genome Aggregation Database (http://gnomad.broadinstitute.org; calculated by using inverse allele frequency at https://www.cardiodb.org/allelefrequencyapp/). This is a high enough frequ…	SCV001433660
c.-22-2A>C	-	None	AR	Splice site	rs201895089						yes							PM3_Moderate						yes						yes											VUS	Based on ACMG/AMP guidelines and Hearing Loss Expert Panel specific criteria: the filtering allele frequency of the c.-22-2A>C variant in the GJB2 gene is 0.35% (of 47/10344 alleles Ashkenazi Jewish with chromosomes with 95% CI) from Genome Aggregation Database calculated by using inverse allele frequency at https://www.cardiodb.org/allelefrequencyapp/),applying to BS1 rule. The c.-22-2A>C varian…	SCV001433672
c.-15C>T		(5'UTR)	AR	(5'UTR)	rs72561725																								yes									yes			Benign/Likely Benign	Based on ACMG/AMP guidelines and Hearing Loss Expert Panel specific criteria: the filtering allele frequency of the c.-15C>T variant in GJB2 gene is 4,86% (1271/24918 African chromosomes with 95%CI) from Genome Aggregation Database (http://gnomad.broadinstitute.org; calculated by using inverse allele frequency at https://www.cardiodb.org/allelefrequencyapp/). This is a high enough frequency, base…	SCV001433665
c.23C>T	p.Thr8Met	IC1	AR	Missense	rs529500747						yes					yes, absent											NO											NO			Conflicting Interpretation of Pathogenicity	Based on ACMG/AMP guidelines and Hearing Loss Expert Panel specific criteria: the filtering allele frequency of the c.23C>T, p.Thr8Met variant in GJB2 gene is 0,025% (13/30616 South Asian alleles with 95%CI) from Genome Aggregation Database (http://gnomad.broadinstitute.org; calculated by using inverse allele frequency at https://www.cardiodb.org/allelefrequencyapp/) which meets the criteria to a…	SCV001433595
c.24G>A	p.(Thr8=)	IC1	AR	Synonimous	rs533231493											yes											yes														Conflicting Interpretation of Pathogenicity	Based on ACMG/AMP guidelines and Hearing Loss Expert Panel specific criteria: the filtering allele frequency of the c.24G>A, p.(Thr8=) variant in GJB2 gene is 0,0056% (5/34592 Latino alleles with 95%CI) from Genome Aggregation Database (http://gnomad.broadinstitute.org; calculated by using inverse allele frequency at https://www.cardiodb.org/allelefrequencyapp/) which meets the criteria to apply …	SCV001433596
c.29T>C	p.Leu10Pro	IC1	AR	Missense	N/A					yes						yes, absent											yes (REVELscore: 0,936)														-	Based on ACMG/AMP guidelines and Hearing Loss Expert Panel specific criteria: the filtering allele frequency of the c.29T>C, p.Leu10Pro variant in GJB2 gene is absent from population database gnomAD, GO-ESP, 1000 genomes) meeting PM2 criteria. This variant has been identified twice in heterozygous state and with p.Val27Ile benign variant in unknown phase in patients with hearing loss (PMID: 19887…	SCV001433597
c.35delG	p.Gly12Valfs*2	IC1	AR	Deletion/frameshift	rs80338939																																				Pathogenic	Based on ACMG/AMP guidelines and Hearing Loss Expert Panel specific criteria: PVS1, PM3_VS, PS4	SCV001434024
c.35G>T	p.Gly12Val	IC1	AR	Missense	rs1801002					yes							yes	PM3_Very Strong									yes (REVEL score: 0.952)														Pathogenic/Likely Pathogenic	Based on ACMG/AMP guidelines and Hearing Loss Expert Panel specific criteria: the filtering allele frequency of c.35G>T, p.Gly12Val variant is 0,038% (20/34584) of Latino alleles and 0,009% in all populations from gnomAD v2.1.1 database meeting PM2_Supporting criteria. This variant has been found in trans with several pathogenic variants in at least 10 patients with non-syndromic hearing loss amo…	SCV001433539
c.56G>C	p.Ser19Thr	IC1	AR	Missense	rs80338941					si						SI		PM3_Very Strong							si		NO											NO			Likely Pathogenic	Based on ACMG/AMP guidelines and Hearing Loss Expert Panel specific criteria: the c.56 G>C, p.Ser19Thr variant has been found only in European non-finish population with a filtering allele frequency of 0,00072% (3/112070 chromosomes with 95% CI) from gnomAD v2.1.1 database meeting PM2 criteria. This variant has been identified in trans with pathogenic variants in at least 4 individuals with heari…	SCV001433540
c.59T>C	p.Ile20Thr	TM1	AR	Missense	rs1057517519											yes		PM3_Very Strong								yes	yes (REVElscore:0.931)														Pathogenic/Likely Pathogenic	Based on ACMG/AMP guidelines and Hearing Loss Expert Panel specific criteria: the filtering allele frequency of the c.59T>C, p.Ile20Thr variant in GJB2 gene is absent from population databases (gnomAD, GO-ESP, 1000 genomes) meeting PM2 criteria. Computational evidence predicted a pathogenic effect of the mutation to the protein applying to PP3 rule (REVELscore: 0.931). This variant has been ident…	SCV001433673
c.79G>A	p.Val27Ile	TM1	AR	Missense	rs2274084																						NO		yes					yes		yes		NO			Benign	Based on ACMG/AMP guidelines and Hearing Loss Expert Panel specific criteria: the filtering allele frequency of c.79G>A variant (p.Val27Ile) in GJB2 gene is 27,2% (5547/ 19950 East Asian alleles with 95% CI), 21,7% in Latino population and 4,97% in all ethnic groups from Genome Aggregation Database (http://gnomad.broadinstitute.org; calculated by using inverse allele frequency at https://www.card…	SCV001433661
c.101T>C	p.Met34Thr	TM1	AR	Missense	rs35887622																						yes (0,702)														Pathogenic	Based on ACMG/AMP guidelines and Hearing Loss Expert Panel specific criteria: PS4, PP1_Strong, PM3, PP3.	SCV001434021
c.109G>A	p.Val37Ile	TM1	AR	Missense	rs72474224																																				Pathogenic	Based on ACMG/AMP guidelines and Hearing Loss Expert Panel specific criteria: PS4, PP1_Strong, PM3	SCV001434022
c.139G>T	p.(Glu47*)	EC1	AR	Nonsense (stop gain)	rs104894398	PVS1										yes																									Pathogenic	Based on ACMG/AMP guidelines and Hearing Loss Expert Panel specific criteria: the filtering allele frequency of the c.139 G>T (p.Glu47*) variant in the GJB2 gene is 0.02% (13/35412) of Latino chromosomes by the Genome Aggregation Database http://gnomad.broadinstitute.org; (calculated by using inverse allele frequency at ttps://www.cardiodb.org/allelefrequencyapp/), which meets the PM2_Supporting …	SCV001433541
c.167delT	p.(Leu56Argfs*81)	EC1	AR	Deletion/frameshift	rs80338942																																				Pathogenic	Based on ACMG/AMP guidelines and Hearing Loss Expert Panel specific criteria: PVS1, PM3_VS, PS4	SCV001434023
c.223C>T	p.Arg75Trp	EC1	AD	Missense	rs104894402			PS2_VS	yes				yes			yes							yes				yes (REVEL score: 0.97)														Pathogenic	Based on ACMG/AMP guidelines and Hearing Loss Expert Panel specific criteria: the c.223C>T, p.Arg75Trp is absent from population databases (gnomAD, GO-ESP, 1000 genomes) meeting PM2 criteria. It was found in 1/154 Egyptian controls who did not show skin disease but they had not been tested for hearing loss (PMID: 9856479) so that this evidence was not counted. The novo confirmed occurrences have …	SCV001433542
c.224G>A	p.Arg75Gln	EC1	AD	Missense	rs28931593					yes			yes			yes, absent				yes					yes		yes (REVEL score:0,985)														Pathogenic	Based on ACMG/AMP guidelines and Hearing Loss Expert Panel specific criteria: the c.224 G>A, p.Arg75Gln variant is absent from population databases (gnomAD, GO-ESP, 1000 genomes) meeting PM2 criteria. This variant has been found in 6 families (2 familial cases with dominant hearing loss and palmoplantar keratoderma and 4 families with non-syndromic autosomal dominant hearing loss) and segregated …	SCV001433543
c.229T>C	p.Trp77Arg	TM2	AR	Missense	rs104894397					yes							yes	PM3_Very Strong									yes (REVEL score: 0.934)														Pathogenic	Based on ACMG/AMP guidelines and Hearing Loss Expert Panel specific criteria: The c.229T>C, p.Trp77Arg variant has a filtering allele frequency of 0,00949% (7/34590 of Latino alleles with 95% CI) from Genome Aggregation Database v2.1.1 (http://gnomad.broadinstitute.org; calculated by using inverse allele frequency at https://www.cardiodb.org/allelefrequencyapp/), which meets the PM2_supporting cr…	SCV001433544
c.232dupG	p.(Ala78Glyfs*24)	TM2	AR	Insertion/frameshift	rs1555341960	PVS1										yes		PM3_Mod																							Likely Pathogenic	Based on ACMG/AMP guidelines and Hearing Loss Expert Panel specific criteria: The c.232dupG (p.Ala78Glyfs*24) variant in the GJB2 is absent from population databases (gnomAD, GO-ESP, 1000 genomes) which meets the PM2 criteria. The c.232dupG variant is predicted to cause a premature stop codon in the only exon of GJB2 that leads to a truncated or absent protein in a gene in which loss-of-function …	SCV001433545
c.232G>T	p.(Ala78Ser)	TM2	AR	Missense	N/A											yes, absent				yes (PMID:14556203)							yes (REVEL score: 0.854)														-	Based on ACMG/AMP guidelines and Hearing Loss Expert Panel specific criteria: the c.232G>T variant in GJB2 gene p.(Ala78Ser) is absent from population databases (gnomAD, GO-ESP, 1000 genomes) meeting PM2 criteria. Computational evidence suggests a damaging impact to the protein (REVEL score: 0.854; PP3). A previous missense variant in the same codon p.(Ala78Thr) was reported as pathogenic in a Ch…	SCV001427360
c.246C>G	p.Ile82Met	TM2	AR	Missense	rs781534323					yes						yes		PM3_VS							yes		yes (REVEL score: 0.928)														Likely pathogenic	Based on ACMG/AMP guidelines and Hearing Loss Expert Panel specific criteria: the c.246 C>G p.Ile82Met is only present in european non-finish population with a filtering variant frequency of 0,00031% from Genome Aggregation Database v2.1.1 (http://gnomad.broadinstitute.org; calculated by using inverse allele frequency at https://www.cardiodb.org/allelefrequencyapp/) meeting PM2. This variant was …	SCV001433546
c.249C>G	p.Phe83Leu	TM2	AR	Missense	rs111033218																						NO				yes			yes		yes					Benign/Likely Benign	Based on ACMG/AMP guidelines and Hearing Loss Expert Panel specific criteria: the filtering allele frequency of c.249C>G variant (p.Phe83Leu) in GJB2 gene is 0,28% (404/ 29116 European non-Finnish chromosomes with 95% CI) from Genome Aggregation Database (http://gnomad.broadinstitute.org; calculated by using inverse allele frequency at https://www.cardiodb.org/allelefrequencyapp/), which meets th…	SCV001433662
c.250G>C	p.Val84Leu	TM2	AR	Missense	rs104894409											yes		PM3_Very Strong								yes	yes (REVELscore:0,947)														Pathogenic/Likely Pathogenic	Based on ACMG/AMP guidelines and Hearing Loss Expert Panel specific criteria: the filtering allele frequency of c.250G>C, p.Val84Leu is present in 0,00395% (4/34590 in Latino chromosomes with 95%CI) from Genome Aggregation Database (http://gnomad.broadinstitute.org; calculated by using inverse allele frequency at https://www.cardiodb.org/allelefrequencyapp/), which meets the PM2 criteria. Computa…	SCV001433547
c.269dup	p.(Val91Serfs*11)	TM2	AR	Insertion/frameshift	rs730880338	PVS1										yes		PM3_Very Strong							yes																Pathogenic	Based on ACMG/AMP guidelines and Hearing Loss Expert Panel specific criteria: the filtering allele frquency of c.269dup (p.Val91Serfs*11) variant in the GJB2 gene is 0,0012% (4/113654 european non-finnish chromosomes with 95% CI) in Genome Aggregation Database (http://gnomad.broadinstitute.org; calculated by using inverse allele frequency at https://www.cardiodb.org/allelefrequencyapp/), which me…	SCV001434013
c.269T>C	p.Leu90Pro	TM2	AR	Missense	rs80338945					yes								PM3_Very Strong									yes (REVELscore:0.981)			yes											Conflicting Interpretation of Pathogenicity	Based on ACMG/AMP guidelines and Hearing Loss Expert Panel specific criteria: the filter allele frequency of c.269T>C, p.Leu90Pro variant in GJB2 gene is 0.1% (153/129066 European non-Finnish alleles with 95% CI) from Genome Aggregation Database (http://gnomad.broadinstitute.org; calculated by using inverse allele frequency at https://www.cardiodb.org/allelefrequencyapp/), which meets the BS1_Sup…	SCV001433675
c.283G>A	p.Val95Met	IC2	AR	Missense	rs111033299											yes		PM3_Very Strong								yes	yes (REVELscore:0.894)														Pathogenic/likely pathogenic	Based on ACMG/AMP guidelines and Hearing Loss Expert Panel specific criteria: the filter allele sequence of the c.283G>A p.(Val95Met) in GJB2 gene is 0,0056% (5/34590 alleles in Latino population with 95% CI) in Genome Aggregation Database (http://gnomad.broadinstitute.org; calculated by using inverse allele frequency at https://www.cardiodb.org/allelefrequencyapp/), meeting PM2 criteria. This va…	SCV001434014
c.313_326del	p.(Lys105Glyfs*5)	IC2	AR	Deletion/frameshift	rs111033253	PVS1											yes	PM3_Very Strong																							Pathogenic	Based on ACMG/AMP guidelines and Hearing Loss Expert Panel specific criteria: the filtering allele frequency of the c.313_326del (p.Lys105fs*5) variant in the GJB2 gene is 0,015% (9/30614 South Asian alleles with 95% CI) in Genome Aggregation Database (http://gnomad.broadinstitute.org; calculated by using inverse allele frequency at https://www.cardiodb.org/allelefrequencyapp/), which meets the P…	SCV001434015
c.326G>T	p.Gly109Val	IC2	AR	Missense	N/A					yes (PMID: 26769242)						yes, absent		PM3_Mod (PMID: 19051073)									NO											NO			-	Based on ACMG/AMP guidelines and Hearing Loss Expert Panel specific criteria: the c.326G>T, p.Gly109Val variant is absent from population databases (gnomAD, GO-ESP, 1000 genomes) meeting PM2 criteria. Computational evidence is not enoguh to meet neither PP3 nor BP4, since REVEL value is 0.534. This variant has been identified in trans with p.(Glu47*) mutation (PMID: 19051073) applying to PM3 crit…	SCV001427359
c.334_335del	p.Lys112Glufs*2	IC2	AR	Deletion/frameshift	rs756484720	PVS1										yes		PM3_Very Strong							yes																Pathogenic/Likely Pathogenic	Based on ACMG/AMP guidelines and Hearing Loss Expert Panel specific criteria: the c.334_335del variant which leads to p.(Lys112Glufs*2) in the GJB2 gene is present in only 1/34582 Latino alleles in Genome Aggregation Database (http://gnomad.broadinstitute.org); meeting the PM2 criteria. The c.334_335del variant is predicted to cause a premature stop codon in the only exon of GJB2 that leads to a …	SCV001434016
c.358_360del	p.Glu120del	IC2	AR	Deletion	rs80338947					yes							yes	PM3_Very Strong	yes																						Pathogenic	Based on ACMG/AMP guidelines and Hearing Loss Expert Panel specific criteria: the filtering allele frequency of the c.358_360del variant in GJB2 which leads to p.(Glu120del) change is 0,008% (17/128492 European non-Finnish alleles with 95% CI) in Genome Aggregation Database (http://gnomad.broadinstitute.org; calculated by using inverse allele frequency at https://www.cardiodb.org/allelefrequencya…	SCV001434017
c.380G>A	p.Arg127His	IC2	AR	Missense	rs111033196													PM3_Supporting									NO		yes			yes			yes			NO			Conflicting Interpretation of Pathogenicity	Based on ACMG/AMP guidelines and Hearing Loss Expert Panel specific criteria: the filter allele frequency of c.380G>A, p.Arg127His variant in GJB2 gene is 9.5% (3021/30612 South Asian chromosomes with 95% CI) from Genome Aggregation Database (http://gnomad.broadinstitute.org; calculated by using inverse allele frequency at https://www.cardiodb.org/allelefrequencyapp/), which meets the threshold t…	SCV001433676
c.384C>T	p.(Ile128=)	IC2	AR	Synonimous	rs111033298											yes																				yes		yes		yes	Likely Benign	Based on ACMG/AMP guidelines and Hearing Loss Expert Panel specific criteria: the c.384C>T p.(Ile128=) variant in GJB2 gene is absent from population databases (gnomAD, GO-ESP, 1000 genomes) meeting PM2 criteria. This variant has been detected in a heterozygous state in two hearing impaired patients (PMID:928500, 11102979). In a previous report we detected the p.Ile128= variant in cis with a path…	SCV001433663
c.385G>A	p.(Glu129Lys)	IC2	AR	Missense	rs397516875											yes		PM3_Mod									NO											NO			Conflicting Interpretation of Pathogenicity	Based on ACMG/AMP guidelines and Hearing Loss Expert Panel specific criteria: the filtering allele frequency of c.385G>A, p.(Glu129Lys) variant in GJB2 gene is 0,00385% (4/35432 Latino alleles with 95%CI) from Genome Aggregation Database (http://gnomad.broadinstitute.org; calculated by using inverse allele frequency at https://www.cardiodb.org/allelefrequencyapp/) which meets the criteria to appl…	SCV001433598
c.427C>T	p.Arg143Trp	TM3	AR	Missense	rs80338948					yes							yes	PM3_Very Strong								yes	yes (REVELscore:0.918)														Pathogenic	Based on ACMG/AMP guidelines and Hearing Loss Expert Panel specific criteria: the filtering allele frequency of the c.427C>T, p.Arg143Trp variant in GBJ2 gene is 0,04% (18/24908 African chromosomes with 95% CI) from Genome Aggregation Database (http://gnomad.broadinstitute.org; calculated by using inverse allele frequency at https://www.cardiodb.org/allelefrequencyapp/), which meets the PM2_Suppo…	SCV001434018
c.439G>A	p.(Glu147Lys)	TM3	AR	Missense	rs767178508											yes		PM3_Very Strong							yes		yes (REVELscore: 0.94)														Pathogenic/Likely Pathogenic	Based on ACMG/AMP guidelines and Hearing Loss Expert Panel specific criteria: the c.439G>A, p.(Glu147Lys) was observed only once in South Asian, Latino and European non-Finnish populations from Genome Aggregation Database (http://gnomad.broadinstitute.org), meeting PM2 criteria. This was detected in trans with at least 4 different pathogenic variants applying to PM3_VeryStrong rule (PMID: 1467647…	SCV001434019
c.457G>A	p.Val153Ile	TM3	AR	Missense	rs111033186																						NO		yes			yes						NO			Benign/Likely Benign	Based on ACMG/AMP guidelines and Hearing Loss Expert Panel specific criteria: the filtering allele frequency of c.457G>A p.Val153Ile in GJB2 gene is 5% (1642/30610 Southeast Asian chromosomes with 95% CI) from Genome Aggregation Database (http://gnomad.broadinstitute.org; calculated by using inverse allele frequency at https://www.cardiodb.org/allelefrequencyapp/)), which meets the allele frequen…	SCV001433664
c.478G>A	p.(Gly160Ser)	EC2	AR	Missense	rs34988750													PM3_Mod									yes (REVELscore:0.767)				yes					yes					Conflicting Interpretation of Pathogenicity	Based on ACMG/AMP guidelines and Hearing Loss Expert Panel specific criteria: the filter allele frequency of c.478G>A, p.(Gly160Ser) is 0,17% (55/24922 African alleles with 95% CI) from Genome Aggregation Database (http://gnomad.broadinstitute.org; calculated by using inverse allele frequency at https://www.cardiodb.org/allelefrequencyapp/), which meets the BS1_Supporting criteria. Computational …	SCV001433677
c.487A>C	p.Met163Leu	EC2	AR	Missense	N/A						yes			yes		yes, absent											NO (REVEL score: 0.534)											NO			Pathogenic	Based on ACMG/AMP guidelines and Hearing Loss Expert Panel (HL-EP) specific criteria: the c.487A>C, p.Met163Leu variant in GJB2 gene is absent from population databases (gnomAD, GO-ESP, 1000 genomes) meeting PM2 criteria. Computational evidence is not enough to meet neither PP3 nor BP4 rules, since REVEL score is 0.534. This variant has been detected in a family case in the proband and her affect…	SCV001427361
c.487A>G	p.Met163Val	EC2	AR	Missense	rs80338949					yes							yes										yes (REVELscore: 0.869)					yes						NO			VUS	Based on ACMG/AMP guidelines and Hearing Loss Expert Panel specific criteria: the filtering allele frequency of c.487A>G, p.Met163Val variant in GJB2 gene is 0,05% (23/30604 South Asian alleles with 95%CI) from Genome Aggregation Database (http://gnomad.broadinstitute.org; calculated by using inverse allele frequency at https://www.cardiodb.org/allelefrequencyapp/) which meets the criteria to app…	SCV001433599
c.503A>G	p.(Lys168Arg)	EC2	AR	Missense	rs200104362												yes										yes (REVELscore:0.720)														Conflicting Interpreation of Pathogenicity	Based on ACMG/AMP guidelines and Hearing Loss Expert Panel specific criteria: the filtering allele frequency of c.503A>G, p.(Lys168Arg) variant in GJB2 gene is 0,015% (10/35418 Latino alleles with 95%CI) from Genome Aggregation Database (http://gnomad.broadinstitute.org; calculated by using inverse allele frequency at https://www.cardiodb.org/allelefrequencyapp/) which meets the criteria to apply…	SCV001433600
c.551G>C	p.Arg184Pro	EC2	AR	Missense	rs80338950					yes						yes		PM3_VS									yes( REVELscore:0.983)														Conflicting Interpretation of Pathogenicity	Based on ACMG/AMP guidelines and Hearing Loss Expert Panel specific criteria: the filter allele frequency of c.551G>C, p.Arg184Pro variant in GJB2 gene is 0,0038% (4/35426 Latino alleles with 95% CI) from Genome Aggregation Database (http://gnomad.broadinstitute.org; calculated by using inverse allele frequency at https://www.cardiodb.org/allelefrequencyapp/), which meets the PM2 criteria. This v…	SCV001433678
c.569 T>A	p.(Val190Asp)	TM4	AR	Missense	N/A											yes		PM3_Mod									yes (REVELscore: 0.970)														-	Based on ACMG/AMP guidelines and Hearing Loss Expert Panel specific criteria: the c.569T>A, p.(Val190Asp) variant in GJB2 gene is absent from population database gnomAD, GO-ESP, 1000 genomes) meeting PM2 criteria. It has been identified in trans with c.35delG variant in a patient with profound hearing loss (PMID: 24158611) meeting PM3 rule. Computational evidence predicted a pathogenic effect of …	SCV001433601
c.617A>G	p.Asn206Ser	TM4	AR	Missense	rs111033294					yes							yes	PM3_Very Strong							yes		yes, REVELscore:(0.775)														Pathogenic	Based on ACMG/AMP guidelines and Hearing Loss Expert Panel specific criteria: the filtering allele frequency of c.617A>G, p.Asn206Ser is 0,031% in Latino chromosomes from Genome Aggregation Database (http://gnomad.broadinstitute.org; calculated by using inverse allele frequency at https://www.cardiodb.org/allelefrequencyapp/), which meets the PM2_Supporting criteria meeting PM2_supp. This variant…	SCV001434020
c.632G>A	p.(Cys211Tyr)	TM4	AR	Missense	N/A											yes, absent		PM3_Mod (PMID: 24158611)					yes (PMID: 24158611)				yes (0.974)														-	Based on ACMG/AMP guidelines and Hearing Loss Expert Panel specific criteria: The c.632G>A, p.(Cys211Tyr) variant is absent from population databases (gnomAD, GO-ESP, 1000 genomes) meeting PM2 criteria. It has been identified in trans with del(GJB6-D13S1830) variant in two siblings with moderate postlingual hearing loss. There was an unaffected brother who only carried the p.(Cys211Tyr) variant (…	SCV001427358
c.*1C>T		3'UTR	AR	3'UTR	rs111033327																										yes							yes			Conflicting Interpretation of Pathogenicity	Based on ACMG/AMP guidelines and Hearing Loss Expert Panel specific criteria: the filtering allele frequency of the c.*1C>T variant in GJB2 gene is 0,16% in latino population (72/35366 alleles with 95%CI) from Genome Aggregation Database (http://gnomad.broadinstitute.org; calculated by using inverse allele frequency at https://www.cardiodb.org/allelefrequencyapp/), which meets the BS1_Supporting …	SCV001433679
del(GJB6-D13S1830)		-	AR	Deletion		PVS1			yes			yes					yes	PM3_Very Strong																							Pathogenic	Based on ACMG/AMP guidelines and Hearing Loss Expert Panel specific criteria: the deletion (g.20797177_21105945del) known as del(GJB6-D13S1830) eliminates a 309-kb fragment including the first five exons (and a portion of the sixth exon) of GJB6 and the whole CRYL1 genes. It was demonstrated that CX26 and Cx30 can form heteromeric connexons and heterotypic gap-junction channels (PMID: 14681039). …	SCV001434335
del(GJB6-D13S1854)		-	AR	Deletion		PVS1			yes			yes				yes		PM3_Very Strong																							Pathogenic	The deletion: del(GJB6-D13S1854) (g.20802727_21034768del) eliminates a 232-kb fragment including the first five exons of GJB6 and the last 4 exons of CRYL1 gene. It was demonstrated that CX26 and Cx30 can form heteromeric connexons and heterotypic gap-junction channels (PMID: 14681039). Besides, Gjb2+/- Gjb6+/tm1Kwi double heterozygous mice have moderate hearing loss and a significantly reduced e…	SCV001434336
